# Supplementary material for: Insight into the Mechanism of Lysogeny Control of phiCDKH01 Bacteriophage Infecting Clinical Isolate of Clostridioides difficile
Source: Int J Mol Sci. 2024 May 23;25(11):5662. doi: 10.3390/ijms25115662 (PMC11172241; doi:10.3390/ijms25115662)
Supplement: Supplementary file 1 [file ijms-25-05662-s001.zip]

Archive with 3 entries (3 files):
- Table S1.csv
- Table S2.pdf
- TableS3.txt
