# Supplementary material for: Insight into the Mechanism of Lysogeny Control of phiCDKH01 Bacteriophage Infecting Clinical Isolate of Clostridioides difficile
Source: Int J Mol Sci. 2024 May 23;25(11):5662. doi: 10.3390/ijms25115662 (PMC11172241; doi:10.3390/ijms25115662)
Supplement: Supplementary file 1 [file ijms-25-05662-s001.zip › Table S1.csv]

Description	Scientific Name	Max Score	Total Score	Query Cover	E value	Per. ident	Acc. Len	Accession
helix-turn-helix transcriptional regulator [Clostridioides difficile]	Clostridioides difficile	366	366	100%	1e-127	100.00	181	=HYPERLINK("https://www.ncbi.nlm.nih.gov/protein/WP_003433494.1?report=genbank&log$=prottop&blast_rank=1&RID=WKGRHCY7016","WP_003433494.1")
helix-turn-helix transcriptional regulator [uncultured Clostridioides sp.]	uncultured Clostridioides sp.	365	365	100%	5e-127	99.45	181	=HYPERLINK("https://www.ncbi.nlm.nih.gov/protein/WP_288772850.1?report=genbank&log$=prottop&blast_rank=2&RID=WKGRHCY7016","WP_288772850.1")
helix-turn-helix transcriptional regulator [Clostridioides difficile]	Clostridioides difficile	364	364	100%	7e-127	99.45	181	=HYPERLINK("https://www.ncbi.nlm.nih.gov/protein/WP_022621570.1?report=genbank&log$=prottop&blast_rank=3&RID=WKGRHCY7016","WP_022621570.1")
XRE family transcriptional regulator [Clostridioides difficile]	Clostridioides difficile	364	364	100%	8e-127	99.45	181	=HYPERLINK("https://www.ncbi.nlm.nih.gov/protein/MCJ0054098.1?report=genbank&log$=prottop&blast_rank=4&RID=WKGRHCY7016","MCJ0054098.1")
helix-turn-helix transcriptional regulator [Clostridioides difficile]	Clostridioides difficile	364	364	100%	1e-126	99.45	181	=HYPERLINK("https://www.ncbi.nlm.nih.gov/protein/WP_074081216.1?report=genbank&log$=prottop&blast_rank=5&RID=WKGRHCY7016","WP_074081216.1")
helix-turn-helix transcriptional regulator [Clostridioides difficile]	Clostridioides difficile	364	364	100%	1e-126	98.90	181	=HYPERLINK("https://www.ncbi.nlm.nih.gov/protein/WP_021426520.1?report=genbank&log$=prottop&blast_rank=6&RID=WKGRHCY7016","WP_021426520.1")
helix-turn-helix transcriptional regulator [Clostridioides difficile]	Clostridioides difficile	362	362	100%	4e-126	98.90	181	=HYPERLINK("https://www.ncbi.nlm.nih.gov/protein/WP_021422282.1?report=genbank&log$=prottop&blast_rank=7&RID=WKGRHCY7016","WP_021422282.1")
helix-turn-helix transcriptional regulator [Clostridioides difficile]	Clostridioides difficile	362	362	100%	7e-126	98.34	181	=HYPERLINK("https://www.ncbi.nlm.nih.gov/protein/MCI9976340.1?report=genbank&log$=prottop&blast_rank=8&RID=WKGRHCY7016","MCI9976340.1")
helix-turn-helix transcriptional regulator [Clostridioides difficile]	Clostridioides difficile	361	361	100%	1e-125	97.79	181	=HYPERLINK("https://www.ncbi.nlm.nih.gov/protein/NMS90574.1?report=genbank&log$=prottop&blast_rank=9&RID=WKGRHCY7016","NMS90574.1")
TPA: helix-turn-helix transcriptional regulator [Clostridioides difficile]	Clostridioides difficile	361	361	100%	1e-125	98.34	181	=HYPERLINK("https://www.ncbi.nlm.nih.gov/protein/HCQ6134647.1?report=genbank&log$=prottop&blast_rank=10&RID=WKGRHCY7016","HCQ6134647.1")
helix-turn-helix domain-containing protein [Clostridioides difficile]	Clostridioides difficile	357	357	100%	7e-124	96.13	181	=HYPERLINK("https://www.ncbi.nlm.nih.gov/protein/UWI48840.1?report=genbank&log$=prottop&blast_rank=11&RID=WKGRHCY7016","UWI48840.1")
XRE family transcriptional regulator [Clostridioides sp. ZZV15-6598]	Clostridioides sp. ZZV15-6598	357	357	100%	9e-124	96.13	181	=HYPERLINK("https://www.ncbi.nlm.nih.gov/protein/MCC0650557.1?report=genbank&log$=prottop&blast_rank=12&RID=WKGRHCY7016","MCC0650557.1")
TPA: helix-turn-helix transcriptional regulator [Clostridioides difficile]	Clostridioides difficile	352	352	100%	6e-122	96.13	181	=HYPERLINK("https://www.ncbi.nlm.nih.gov/protein/HBF2881472.1?report=genbank&log$=prottop&blast_rank=13&RID=WKGRHCY7016","HBF2881472.1")
helix-turn-helix domain-containing protein [Clostridioides difficile]	Clostridioides difficile	351	351	100%	1e-121	95.58	181	=HYPERLINK("https://www.ncbi.nlm.nih.gov/protein/MBZ1280889.1?report=genbank&log$=prottop&blast_rank=14&RID=WKGRHCY7016","MBZ1280889.1")
XRE family transcriptional regulator [Clostridioides difficile]	Clostridioides difficile	350	350	99%	3e-121	96.11	183	=HYPERLINK("https://www.ncbi.nlm.nih.gov/protein/WP_107612796.1?report=genbank&log$=prottop&blast_rank=15&RID=WKGRHCY7016","WP_107612796.1")
helix-turn-helix domain-containing protein [Clostridioides difficile]	Clostridioides difficile	350	350	100%	4e-121	95.03	181	=HYPERLINK("https://www.ncbi.nlm.nih.gov/protein/UWD46836.1?report=genbank&log$=prottop&blast_rank=16&RID=WKGRHCY7016","UWD46836.1")
helix-turn-helix transcriptional regulator [Clostridioides difficile]	Clostridioides difficile	348	348	100%	2e-120	95.03	181	=HYPERLINK("https://www.ncbi.nlm.nih.gov/protein/WP_095903894.1?report=genbank&log$=prottop&blast_rank=17&RID=WKGRHCY7016","WP_095903894.1")
helix-turn-helix transcriptional regulator [Clostridioides difficile]	Clostridioides difficile	332	332	90%	4e-114	100.00	164	=HYPERLINK("https://www.ncbi.nlm.nih.gov/protein/WP_131058358.1?report=genbank&log$=prottop&blast_rank=18&RID=WKGRHCY7016","WP_131058358.1")
helix-turn-helix domain-containing protein [Clostridioides difficile]	Clostridioides difficile	329	386	98%	4e-113	100.00	162	=HYPERLINK("https://www.ncbi.nlm.nih.gov/protein/MDV9870461.1?report=genbank&log$=prottop&blast_rank=19&RID=WKGRHCY7016","MDV9870461.1")
helix-turn-helix domain-containing protein [Clostridioides difficile]	Clostridioides difficile	314	371	98%	3e-107	100.00	154	=HYPERLINK("https://www.ncbi.nlm.nih.gov/protein/MCD8633880.1?report=genbank&log$=prottop&blast_rank=20&RID=WKGRHCY7016","MCD8633880.1")
XRE family transcriptional regulator [Clostridioides difficile]	Clostridioides difficile	298	355	98%	5e-101	100.00	146	=HYPERLINK("https://www.ncbi.nlm.nih.gov/protein/WP_320061093.1?report=genbank&log$=prottop&blast_rank=21&RID=WKGRHCY7016","WP_320061093.1")
TPA: helix-turn-helix transcriptional regulator [Clostridioides difficile]	Clostridioides difficile	261	318	79%	1e-86	100.00	131	=HYPERLINK("https://www.ncbi.nlm.nih.gov/protein/HBF6131870.1?report=genbank&log$=prottop&blast_rank=22&RID=WKGRHCY7016","HBF6131870.1")
XRE family transcriptional regulator [Clostridioides difficile]	Clostridioides difficile	241	290	98%	5e-78	65.36	185	=HYPERLINK("https://www.ncbi.nlm.nih.gov/protein/WP_077725909.1?report=genbank&log$=prottop&blast_rank=23&RID=WKGRHCY7016","WP_077725909.1")
helix-turn-helix domain-containing protein [Clostridioides difficile]	Clostridioides difficile	240	288	98%	2e-77	65.36	185	=HYPERLINK("https://www.ncbi.nlm.nih.gov/protein/MCI2273078.1?report=genbank&log$=prottop&blast_rank=24&RID=WKGRHCY7016","MCI2273078.1")
XRE family transcriptional regulator [Clostridioides difficile]	Clostridioides difficile	238	287	98%	6e-77	64.80	185	=HYPERLINK("https://www.ncbi.nlm.nih.gov/protein/EKS6820738.1?report=genbank&log$=prottop&blast_rank=25&RID=WKGRHCY7016","EKS6820738.1")
XRE family transcriptional regulator [Clostridioides difficile]	Clostridioides difficile	238	287	98%	7e-77	64.80	185	=HYPERLINK("https://www.ncbi.nlm.nih.gov/protein/WP_216115659.1?report=genbank&log$=prottop&blast_rank=26&RID=WKGRHCY7016","WP_216115659.1")
helix-turn-helix transcriptional regulator [Clostridioides sp. ZZV14-6387]	Clostridioides sp. ZZV14-6387	238	286	98%	1e-76	64.80	185	=HYPERLINK("https://www.ncbi.nlm.nih.gov/protein/MCC0693077.1?report=genbank&log$=prottop&blast_rank=27&RID=WKGRHCY7016","MCC0693077.1")
XRE family transcriptional regulator [Clostridioides difficile]	Clostridioides difficile	233	291	98%	5e-76	100.00	115	=HYPERLINK("https://www.ncbi.nlm.nih.gov/protein/WP_254056398.1?report=genbank&log$=prottop&blast_rank=28&RID=WKGRHCY7016","WP_254056398.1")
helix-turn-helix transcriptional regulator [Clostridioides sp. ZZV14-6150]	Clostridioides sp. ZZV14-6150	234	283	98%	2e-75	63.69	185	=HYPERLINK("https://www.ncbi.nlm.nih.gov/protein/MCC0642680.1?report=genbank&log$=prottop&blast_rank=29&RID=WKGRHCY7016","MCC0642680.1")
repressor [Clostridium sp. HMSC19D02]	Clostridium sp. HMSC19D02	212	270	94%	1e-67	99.05	105	=HYPERLINK("https://www.ncbi.nlm.nih.gov/protein/OFU05728.1?report=genbank&log$=prottop&blast_rank=30&RID=WKGRHCY7016","OFU05728.1")
helix-turn-helix domain-containing protein [Clostridioides difficile]	Clostridioides difficile	209	267	93%	3e-66	99.04	125	=HYPERLINK("https://www.ncbi.nlm.nih.gov/protein/MBT2158539.1?report=genbank&log$=prottop&blast_rank=31&RID=WKGRHCY7016","MBT2158539.1")
repressor [Clostridioides difficile]	Clostridioides difficile	208	266	94%	4e-66	97.14	105	=HYPERLINK("https://www.ncbi.nlm.nih.gov/protein/KAK2242742.1?report=genbank&log$=prottop&blast_rank=32&RID=WKGRHCY7016","KAK2242742.1")
Rha family transcriptional regulator [Clostridioides difficile]	Clostridioides difficile	190	190	100%	8e-58	55.49	182	=HYPERLINK("https://www.ncbi.nlm.nih.gov/protein/MDB0438093.1?report=genbank&log$=prottop&blast_rank=33&RID=WKGRHCY7016","MDB0438093.1")
helix-turn-helix transcriptional regulator [Clostridioides difficile]	Clostridioides difficile	189	189	100%	1e-57	54.40	182	=HYPERLINK("https://www.ncbi.nlm.nih.gov/protein/WP_021396850.1?report=genbank&log$=prottop&blast_rank=34&RID=WKGRHCY7016","WP_021396850.1")
helix-turn-helix transcriptional regulator [Clostridioides difficile]	Clostridioides difficile	189	189	100%	1e-57	54.40	182	=HYPERLINK("https://www.ncbi.nlm.nih.gov/protein/WP_077710023.1?report=genbank&log$=prottop&blast_rank=35&RID=WKGRHCY7016","WP_077710023.1")
TPA: helix-turn-helix domain-containing protein [Clostridioides difficile]	Clostridioides difficile	188	188	100%	3e-57	54.40	182	=HYPERLINK("https://www.ncbi.nlm.nih.gov/protein/HBE9456304.1?report=genbank&log$=prottop&blast_rank=36&RID=WKGRHCY7016","HBE9456304.1")
helix-turn-helix transcriptional regulator [Clostridioides difficile]	Clostridioides difficile	188	188	100%	3e-57	54.40	182	=HYPERLINK("https://www.ncbi.nlm.nih.gov/protein/MDM9957270.1?report=genbank&log$=prottop&blast_rank=37&RID=WKGRHCY7016","MDM9957270.1")
helix-turn-helix transcriptional regulator [Clostridioides difficile]	Clostridioides difficile	187	187	100%	6e-57	53.85	182	=HYPERLINK("https://www.ncbi.nlm.nih.gov/protein/WP_085051465.1?report=genbank&log$=prottop&blast_rank=38&RID=WKGRHCY7016","WP_085051465.1")
helix-turn-helix domain-containing protein [Clostridioides difficile]	Clostridioides difficile	187	187	100%	8e-57	54.40	182	=HYPERLINK("https://www.ncbi.nlm.nih.gov/protein/MBY2484560.1?report=genbank&log$=prottop&blast_rank=39&RID=WKGRHCY7016","MBY2484560.1")
TPA: helix-turn-helix transcriptional regulator [Clostridioides difficile]	Clostridioides difficile	187	187	100%	9e-57	53.30	182	=HYPERLINK("https://www.ncbi.nlm.nih.gov/protein/HBF5316813.1?report=genbank&log$=prottop&blast_rank=40&RID=WKGRHCY7016","HBF5316813.1")
helix-turn-helix domain-containing protein [Clostridioides difficile]	Clostridioides difficile	187	187	100%	1e-56	53.30	182	=HYPERLINK("https://www.ncbi.nlm.nih.gov/protein/MDN9859267.1?report=genbank&log$=prottop&blast_rank=41&RID=WKGRHCY7016","MDN9859267.1")
helix-turn-helix transcriptional regulator [Clostridioides difficile]	Clostridioides difficile	187	187	100%	1e-56	53.30	182	=HYPERLINK("https://www.ncbi.nlm.nih.gov/protein/WP_021372469.1?report=genbank&log$=prottop&blast_rank=42&RID=WKGRHCY7016","WP_021372469.1")
TPA: helix-turn-helix domain-containing protein [Clostridioides difficile]	Clostridioides difficile	186	186	100%	2e-56	53.30	182	=HYPERLINK("https://www.ncbi.nlm.nih.gov/protein/HBE9108803.1?report=genbank&log$=prottop&blast_rank=43&RID=WKGRHCY7016","HBE9108803.1")
helix-turn-helix transcriptional regulator [Clostridioides difficile]	Clostridioides difficile	186	186	100%	2e-56	53.30	182	=HYPERLINK("https://www.ncbi.nlm.nih.gov/protein/WP_009893126.1?report=genbank&log$=prottop&blast_rank=44&RID=WKGRHCY7016","WP_009893126.1")
helix-turn-helix transcriptional regulator [Clostridioides difficile]	Clostridioides difficile	186	186	100%	3e-56	53.30	182	=HYPERLINK("https://www.ncbi.nlm.nih.gov/protein/WP_077746104.1?report=genbank&log$=prottop&blast_rank=45&RID=WKGRHCY7016","WP_077746104.1")
TPA: helix-turn-helix domain-containing protein [Clostridioides difficile]	Clostridioides difficile	186	186	100%	4e-56	53.30	182	=HYPERLINK("https://www.ncbi.nlm.nih.gov/protein/HBH2870087.1?report=genbank&log$=prottop&blast_rank=46&RID=WKGRHCY7016","HBH2870087.1")
TPA: helix-turn-helix transcriptional regulator [Clostridioides difficile]	Clostridioides difficile	182	240	83%	4e-56	100.00	90	=HYPERLINK("https://www.ncbi.nlm.nih.gov/protein/HBF8940445.1?report=genbank&log$=prottop&blast_rank=47&RID=WKGRHCY7016","HBF8940445.1")
TPA: helix-turn-helix domain-containing protein [Clostridioides difficile]	Clostridioides difficile	185	185	100%	5e-56	53.30	182	=HYPERLINK("https://www.ncbi.nlm.nih.gov/protein/HBH1309158.1?report=genbank&log$=prottop&blast_rank=48&RID=WKGRHCY7016","HBH1309158.1")
helix-turn-helix domain-containing protein [Clostridioides difficile]	Clostridioides difficile	185	185	100%	6e-56	52.75	182	=HYPERLINK("https://www.ncbi.nlm.nih.gov/protein/MCW0826125.1?report=genbank&log$=prottop&blast_rank=49&RID=WKGRHCY7016","MCW0826125.1")
helix-turn-helix transcriptional regulator [Clostridioides difficile]	Clostridioides difficile	185	185	100%	6e-56	53.85	182	=HYPERLINK("https://www.ncbi.nlm.nih.gov/protein/WP_074048060.1?report=genbank&log$=prottop&blast_rank=50&RID=WKGRHCY7016","WP_074048060.1")
helix-turn-helix transcriptional regulator [Clostridioides sp. ZZV14-6154]	Clostridioides sp. ZZV14-6154	185	185	100%	6e-56	53.30	182	=HYPERLINK("https://www.ncbi.nlm.nih.gov/protein/MCC0660371.1?report=genbank&log$=prottop&blast_rank=51&RID=WKGRHCY7016","MCC0660371.1")
helix-turn-helix domain-containing protein [Clostridioides difficile]	Clostridioides difficile	185	185	100%	7e-56	52.75	182	=HYPERLINK("https://www.ncbi.nlm.nih.gov/protein/EGT4711323.1?report=genbank&log$=prottop&blast_rank=52&RID=WKGRHCY7016","EGT4711323.1")
helix-turn-helix domain-containing protein [Clostridioides difficile]	Clostridioides difficile	185	185	100%	8e-56	53.30	182	=HYPERLINK("https://www.ncbi.nlm.nih.gov/protein/MBH7795668.1?report=genbank&log$=prottop&blast_rank=53&RID=WKGRHCY7016","MBH7795668.1")
TPA: helix-turn-helix domain-containing protein [Clostridioides difficile]	Clostridioides difficile	185	185	100%	8e-56	53.30	182	=HYPERLINK("https://www.ncbi.nlm.nih.gov/protein/HBG8426682.1?report=genbank&log$=prottop&blast_rank=54&RID=WKGRHCY7016","HBG8426682.1")
helix-turn-helix transcriptional regulator [Clostridioides difficile]	Clostridioides difficile	184	184	100%	1e-55	52.75	182	=HYPERLINK("https://www.ncbi.nlm.nih.gov/protein/MDC2874294.1?report=genbank&log$=prottop&blast_rank=55&RID=WKGRHCY7016","MDC2874294.1")
helix-turn-helix transcriptional regulator [Clostridioides difficile]	Clostridioides difficile	183	183	100%	4e-55	53.85	182	=HYPERLINK("https://www.ncbi.nlm.nih.gov/protein/EKJ1397516.1?report=genbank&log$=prottop&blast_rank=56&RID=WKGRHCY7016","EKJ1397516.1")
helix-turn-helix transcriptional regulator [Clostridioides difficile]	Clostridioides difficile	183	235	98%	6e-55	54.08	203	=HYPERLINK("https://www.ncbi.nlm.nih.gov/protein/WP_074076177.1?report=genbank&log$=prottop&blast_rank=57&RID=WKGRHCY7016","WP_074076177.1")
TPA: helix-turn-helix transcriptional regulator [Clostridioides difficile]	Clostridioides difficile	182	182	100%	9e-55	52.75	182	=HYPERLINK("https://www.ncbi.nlm.nih.gov/protein/HBG4971482.1?report=genbank&log$=prottop&blast_rank=58&RID=WKGRHCY7016","HBG4971482.1")
helix-turn-helix protein [Clostridioides difficile]	Clostridioides difficile	182	233	98%	1e-54	54.08	203	=HYPERLINK("https://www.ncbi.nlm.nih.gov/protein/WLD28619.1?report=genbank&log$=prottop&blast_rank=59&RID=WKGRHCY7016","WLD28619.1")
helix-turn-helix transcriptional regulator [Clostridioides difficile]	Clostridioides difficile	181	234	97%	3e-54	76.99	203	=HYPERLINK("https://www.ncbi.nlm.nih.gov/protein/WP_077726186.1?report=genbank&log$=prottop&blast_rank=60&RID=WKGRHCY7016","WP_077726186.1")
helix-turn-helix transcriptional regulator [Clostridioides difficile]	Clostridioides difficile	181	233	97%	3e-54	76.99	203	=HYPERLINK("https://www.ncbi.nlm.nih.gov/protein/WP_261932520.1?report=genbank&log$=prottop&blast_rank=61&RID=WKGRHCY7016","WP_261932520.1")
helix-turn-helix domain-containing protein [Clostridioides sp. ZZV14-6345]	Clostridioides sp. ZZV14-6345	180	229	98%	8e-54	53.57	203	=HYPERLINK("https://www.ncbi.nlm.nih.gov/protein/MCC0683187.1?report=genbank&log$=prottop&blast_rank=62&RID=WKGRHCY7016","MCC0683187.1")
helix-turn-helix domain-containing protein [Clostridioides difficile]	Clostridioides difficile	180	233	97%	1e-53	76.11	203	=HYPERLINK("https://www.ncbi.nlm.nih.gov/protein/MCP3279482.1?report=genbank&log$=prottop&blast_rank=63&RID=WKGRHCY7016","MCP3279482.1")
TPA: helix-turn-helix domain-containing protein [Clostridioides difficile]	Clostridioides difficile	179	179	100%	1e-53	51.65	176	=HYPERLINK("https://www.ncbi.nlm.nih.gov/protein/HBF8536411.1?report=genbank&log$=prottop&blast_rank=64&RID=WKGRHCY7016","HBF8536411.1")
helix-turn-helix transcriptional regulator [Clostridioides difficile]	Clostridioides difficile	180	233	97%	2e-53	76.11	203	=HYPERLINK("https://www.ncbi.nlm.nih.gov/protein/WP_262745105.1?report=genbank&log$=prottop&blast_rank=65&RID=WKGRHCY7016","WP_262745105.1")
phage repressor [Clostridioides difficile]	Clostridioides difficile	179	232	97%	2e-53	76.11	203	=HYPERLINK("https://www.ncbi.nlm.nih.gov/protein/VIB39368.1?report=genbank&log$=prottop&blast_rank=66&RID=WKGRHCY7016","VIB39368.1")
helix-turn-helix domain-containing protein [Clostridioides sp. ES-S-0123-01]	Clostridioides sp. ES-S-0123-01	179	234	98%	3e-53	53.06	203	=HYPERLINK("https://www.ncbi.nlm.nih.gov/protein/MCC0658570.1?report=genbank&log$=prottop&blast_rank=67&RID=WKGRHCY7016","MCC0658570.1")
helix-turn-helix transcriptional regulator [Clostridioides difficile]	Clostridioides difficile	179	231	97%	3e-53	76.11	203	=HYPERLINK("https://www.ncbi.nlm.nih.gov/protein/WP_021396854.1?report=genbank&log$=prottop&blast_rank=68&RID=WKGRHCY7016","WP_021396854.1")
helix-turn-helix domain-containing protein [Clostridioides difficile]	Clostridioides difficile	179	233	98%	4e-53	53.06	203	=HYPERLINK("https://www.ncbi.nlm.nih.gov/protein/MCI0944983.1?report=genbank&log$=prottop&blast_rank=69&RID=WKGRHCY7016","MCI0944983.1")
TPA: helix-turn-helix domain-containing protein [Clostridioides difficile]	Clostridioides difficile	177	177	100%	5e-53	51.10	176	=HYPERLINK("https://www.ncbi.nlm.nih.gov/protein/HCU2759699.1?report=genbank&log$=prottop&blast_rank=70&RID=WKGRHCY7016","HCU2759699.1")
helix-turn-helix transcriptional regulator [Clostridioides difficile]	Clostridioides difficile	178	233	97%	7e-53	75.22	203	=HYPERLINK("https://www.ncbi.nlm.nih.gov/protein/WP_236873816.1?report=genbank&log$=prottop&blast_rank=71&RID=WKGRHCY7016","WP_236873816.1")
helix-turn-helix transcriptional regulator [Clostridioides difficile]	Clostridioides difficile	178	231	97%	9e-53	75.22	203	=HYPERLINK("https://www.ncbi.nlm.nih.gov/protein/WP_074141548.1?report=genbank&log$=prottop&blast_rank=72&RID=WKGRHCY7016","WP_074141548.1")
helix-turn-helix domain-containing protein [Clostridioides difficile]	Clostridioides difficile	174	227	93%	1e-52	79.05	105	=HYPERLINK("https://www.ncbi.nlm.nih.gov/protein/MBF9869651.1?report=genbank&log$=prottop&blast_rank=73&RID=WKGRHCY7016","MBF9869651.1")
repressor [Clostridioides difficile]	Clostridioides difficile	174	227	93%	2e-52	79.05	105	=HYPERLINK("https://www.ncbi.nlm.nih.gov/protein/OFA19161.1?report=genbank&log$=prottop&blast_rank=74&RID=WKGRHCY7016","OFA19161.1")
helix-turn-helix domain-containing protein [Clostridioides sp. ES-S-0001-03]	Clostridioides sp. ES-S-0001-03	174	174	100%	8e-52	53.85	182	=HYPERLINK("https://www.ncbi.nlm.nih.gov/protein/MCC0652208.1?report=genbank&log$=prottop&blast_rank=75&RID=WKGRHCY7016","MCC0652208.1")
helix-turn-helix domain-containing protein [Clostridioides difficile]	Clostridioides difficile	172	227	93%	1e-51	78.10	105	=HYPERLINK("https://www.ncbi.nlm.nih.gov/protein/MBY2756834.1?report=genbank&log$=prottop&blast_rank=76&RID=WKGRHCY7016","MBY2756834.1")
helix-turn-helix domain-containing protein [Clostridioides difficile]	Clostridioides difficile	172	229	93%	1e-51	78.10	105	=HYPERLINK("https://www.ncbi.nlm.nih.gov/protein/MBZ1159591.1?report=genbank&log$=prottop&blast_rank=77&RID=WKGRHCY7016","MBZ1159591.1")
helix-turn-helix transcriptional regulator [Clostridioides difficile]	Clostridioides difficile	174	230	97%	2e-51	73.45	203	=HYPERLINK("https://www.ncbi.nlm.nih.gov/protein/WP_021408071.1?report=genbank&log$=prottop&blast_rank=78&RID=WKGRHCY7016","WP_021408071.1")
helix-turn-helix transcriptional regulator [Clostridioides difficile]	Clostridioides difficile	174	229	97%	2e-51	73.45	203	=HYPERLINK("https://www.ncbi.nlm.nih.gov/protein/WP_236879446.1?report=genbank&log$=prottop&blast_rank=79&RID=WKGRHCY7016","WP_236879446.1")
helix-turn-helix domain-containing protein [Clostridioides difficile]	Clostridioides difficile	170	226	93%	5e-51	77.14	105	=HYPERLINK("https://www.ncbi.nlm.nih.gov/protein/MBF4708431.1?report=genbank&log$=prottop&blast_rank=80&RID=WKGRHCY7016","MBF4708431.1")
repressor [Clostridioides difficile]	Clostridioides difficile	170	227	94%	6e-51	77.14	105	=HYPERLINK("https://www.ncbi.nlm.nih.gov/protein/KPI51967.1?report=genbank&log$=prottop&blast_rank=81&RID=WKGRHCY7016","KPI51967.1")
helix-turn-helix transcriptional regulator [Clostridioides difficile]	Clostridioides difficile	166	223	94%	1e-49	75.24	105	=HYPERLINK("https://www.ncbi.nlm.nih.gov/protein/EII6834306.1?report=genbank&log$=prottop&blast_rank=82&RID=WKGRHCY7016","EII6834306.1")
helix-turn-helix transcriptional regulator [Clostridioides difficile]	Clostridioides difficile	164	221	83%	8e-49	100.00	81	=HYPERLINK("https://www.ncbi.nlm.nih.gov/protein/WP_180933150.1?report=genbank&log$=prottop&blast_rank=83&RID=WKGRHCY7016","WP_180933150.1")
XRE family transcriptional regulator [Clostridioides difficile]	Clostridioides difficile	162	212	85%	3e-48	80.21	96	=HYPERLINK("https://www.ncbi.nlm.nih.gov/protein/EJX3384341.1?report=genbank&log$=prottop&blast_rank=84&RID=WKGRHCY7016","EJX3384341.1")
helix-turn-helix transcriptional regulator [Clostridioides difficile]	Clostridioides difficile	162	162	45%	3e-48	100.00	86	=HYPERLINK("https://www.ncbi.nlm.nih.gov/protein/WP_222153141.1?report=genbank&log$=prottop&blast_rank=85&RID=WKGRHCY7016","WP_222153141.1")
helix-turn-helix domain-containing protein [Clostridioides difficile]	Clostridioides difficile	164	164	98%	8e-48	49.17	187	=HYPERLINK("https://www.ncbi.nlm.nih.gov/protein/MDO0130420.1?report=genbank&log$=prottop&blast_rank=86&RID=WKGRHCY7016","MDO0130420.1")
TPA: helix-turn-helix transcriptional regulator [Clostridioides difficile]	Clostridioides difficile	161	211	85%	1e-47	79.17	96	=HYPERLINK("https://www.ncbi.nlm.nih.gov/protein/HEH6786305.1?report=genbank&log$=prottop&blast_rank=87&RID=WKGRHCY7016","HEH6786305.1")
XRE family transcriptional regulator [Clostridioides difficile]	Clostridioides difficile	164	164	98%	1e-47	49.17	187	=HYPERLINK("https://www.ncbi.nlm.nih.gov/protein/WP_095892967.1?report=genbank&log$=prottop&blast_rank=88&RID=WKGRHCY7016","WP_095892967.1")
helix-turn-helix domain-containing protein [Clostridioides difficile]	Clostridioides difficile	161	212	85%	1e-47	79.17	96	=HYPERLINK("https://www.ncbi.nlm.nih.gov/protein/MDN9833494.1?report=genbank&log$=prottop&blast_rank=89&RID=WKGRHCY7016","MDN9833494.1")
TPA: XRE family transcriptional regulator [Clostridioides difficile]	Clostridioides difficile	161	211	85%	1e-47	79.17	96	=HYPERLINK("https://www.ncbi.nlm.nih.gov/protein/HBF6217992.1?report=genbank&log$=prottop&blast_rank=90&RID=WKGRHCY7016","HBF6217992.1")
TPA: XRE family transcriptional regulator [Clostridioides difficile]	Clostridioides difficile	161	214	85%	1e-47	79.17	96	=HYPERLINK("https://www.ncbi.nlm.nih.gov/protein/HBE7904510.1?report=genbank&log$=prottop&blast_rank=91&RID=WKGRHCY7016","HBE7904510.1")
TPA: helix-turn-helix transcriptional regulator [Clostridioides difficile]	Clostridioides difficile	160	211	85%	2e-47	79.17	96	=HYPERLINK("https://www.ncbi.nlm.nih.gov/protein/HBH2746279.1?report=genbank&log$=prottop&blast_rank=92&RID=WKGRHCY7016","HBH2746279.1")
helix-turn-helix domain-containing protein [Clostridioides difficile]	Clostridioides difficile	160	160	42%	2e-47	100.00	77	=HYPERLINK("https://www.ncbi.nlm.nih.gov/protein/NJB07334.1?report=genbank&log$=prottop&blast_rank=93&RID=WKGRHCY7016","NJB07334.1")
XRE family transcriptional regulator [Clostridioides difficile]	Clostridioides difficile	160	210	85%	2e-47	79.17	96	=HYPERLINK("https://www.ncbi.nlm.nih.gov/protein/EII6781446.1?report=genbank&log$=prottop&blast_rank=94&RID=WKGRHCY7016","EII6781446.1")
TPA: helix-turn-helix domain-containing protein [Clostridioides difficile]	Clostridioides difficile	159	211	85%	5e-47	78.12	96	=HYPERLINK("https://www.ncbi.nlm.nih.gov/protein/HBG2138509.1?report=genbank&log$=prottop&blast_rank=95&RID=WKGRHCY7016","HBG2138509.1")
XRE family transcriptional regulator [Clostridioides difficile]	Clostridioides difficile	162	162	98%	6e-47	48.62	187	=HYPERLINK("https://www.ncbi.nlm.nih.gov/protein/MBH7872383.1?report=genbank&log$=prottop&blast_rank=96&RID=WKGRHCY7016","MBH7872383.1")
TPA: helix-turn-helix transcriptional regulator [Clostridioides difficile]	Clostridioides difficile	161	212	98%	9e-47	51.23	162	=HYPERLINK("https://www.ncbi.nlm.nih.gov/protein/HAT4790793.1?report=genbank&log$=prottop&blast_rank=97&RID=WKGRHCY7016","HAT4790793.1")
helix-turn-helix domain-containing protein [Clostridioides difficile]	Clostridioides difficile	160	160	98%	3e-46	48.07	187	=HYPERLINK("https://www.ncbi.nlm.nih.gov/protein/MBY0108273.1?report=genbank&log$=prottop&blast_rank=98&RID=WKGRHCY7016","MBY0108273.1")
XRE family transcriptional regulator [Clostridioides difficile]	Clostridioides difficile	157	202	80%	3e-46	82.42	91	=HYPERLINK("https://www.ncbi.nlm.nih.gov/protein/WP_284931421.1?report=genbank&log$=prottop&blast_rank=99&RID=WKGRHCY7016","WP_284931421.1")
TPA: XRE family transcriptional regulator [Clostridioides difficile]	Clostridioides difficile	157	207	85%	3e-46	78.12	96	=HYPERLINK("https://www.ncbi.nlm.nih.gov/protein/HBF0594224.1?report=genbank&log$=prottop&blast_rank=100&RID=WKGRHCY7016","HBF0594224.1")
