# Supplementary material for: Insight into the Mechanism of Lysogeny Control of phiCDKH01 Bacteriophage Infecting Clinical Isolate of Clostridioides difficile
Source: Int J Mol Sci. 2024 May 23;25(11):5662. doi: 10.3390/ijms25115662 (PMC11172241; doi:10.3390/ijms25115662)
Supplement: Supplementary file 1 [file ijms-25-05662-s001.zip › TableS3.txt]

===========================
GFP

FIXED-EFFECTS TWO-WAY ANOVA

	Sum of sqrs	df	Mean square	F	p (same)
strain:	1.18364E06	3	394546	31.56	1.109E-09
time:	69752.5	3	23250.8	1.86	0.1563
Interaction:	129623	9	14402.6	1.152	0.3574
Within:	400070	32	12502.2
Total:	1.78308E06	47

		Q	p
ERM01-1h	ERM01-2h	0.6481	1
ERM01-1h	ERM01-3h	3.898	0.1948
ERM01-1h	ERM01-4h	1.056	0.9989
ERM01-1h	ERM02-1h	7.681	0.0002166
ERM01-1h	ERM01_Ara-1h	1.424	0.9897
ERM01-1h	ERM02_Ara-1h	5.466	0.01579
ERM01-2h	ERM01-3h	3.249	0.4174
ERM01-2h	ERM01-4h	0.408	1
ERM01-2h	ERM02-2h	7.018	0.0008146
ERM01-2h	ERM01_Ara-2h	1.645	0.9729
ERM01-2h	ERM02_Ara-2h	2.773	0.6302
ERM01-3h	ERM01-4h	2.841	0.5992
ERM01-3h	ERM02-3h	4.938	0.0398
ERM01-3h	ERM01_Ara-3h	0.6306	1
ERM01-3h	ERM02_Ara-3h	0.5411	1
ERM01-4h	ERM02-4h	5.673	0.01084
ERM01-4h	ERM01_Ara-4h	0.8898	0.9997
ERM01-4h	ERM02_Ara-4h	2.585	0.7138
ERM02-1h	ERM02-2h	0.01531	1
ERM02-1h	ERM02-3h	1.154	0.9978
ERM02-1h	ERM02-4h	0.9524	0.9995
ERM02-1h	ERM01_Ara-1h	6.257	0.003602
ERM02-1h	ERM02_Ara-1h	2.215	0.8542
ERM02-2h	ERM02-3h	1.17	0.9975
ERM02-2h	ERM02-4h	0.9371	0.9996
ERM02-2h	ERM01_Ara-2h	5.373	0.01869
ERM02-2h	ERM02_Ara-2h	4.245	0.1196
ERM02-3h	ERM02-4h	2.107	0.8864
ERM02-3h	ERM01_Ara-3h	5.569	0.01312
ERM02-3h	ERM02_Ara-3h	5.479	0.01543
ERM02-4h	ERM01_Ara-4h	4.783	0.05157
ERM02-4h	ERM02_Ara-4h	3.088	0.4873
ERM01_Ara-1h	ERM01_Ara-2h	0.8694	0.9998
ERM01_Ara-1h	ERM01_Ara-3h	1.843	0.9456
ERM01_Ara-1h	ERM01_Ara-4h	0.5222	1
ERM01_Ara-1h	ERM02_Ara-1h	4.043	0.1598
ERM01_Ara-2h	ERM01_Ara-3h	0.9737	0.9994
ERM01_Ara-2h	ERM01_Ara-4h	0.3472	1
ERM01_Ara-2h	ERM02_Ara-2h	1.128	0.9981
ERM01_Ara-3h	ERM01_Ara-4h	1.321	0.9939
ERM01_Ara-3h	ERM02_Ara-3h	0.08951	1
ERM01_Ara-4h	ERM02_Ara-4h	1.695	0.9673
ERM02_Ara-1h	ERM02_Ara-2h	2.045	0.9028
ERM02_Ara-1h	ERM02_Ara-3h	2.11	0.8855
ERM02_Ara-1h	ERM02_Ara-4h	1.826	0.9486
ERM02_Ara-2h	ERM02_Ara-3h	0.06493	1
ERM02_Ara-2h	ERM02_Ara-4h	0.2194	1
ERM02_Ara-3h	ERM02_Ara-4h	0.2843	1
===========================
Crimson

FIXED-EFFECTS TWO-WAY ANOVA

	Sum of sqrs	df	Mean square	F	p (same)
strain:	6514.66	3	2171.55	327.8	4.306E-24
time:	4781.04	3	1593.68	240.6	5.043E-22
Interaction:	2654.15	9	294.906	44.52	1.384E-15
Within:	211.985	32	6.62454
Total:	14161.8	47

		Q	p
ERM01-1h	ERM01-2h	7.472	0.0003297
ERM01-1h	ERM01-3h	23.17	9.825E-14
ERM01-1h	ERM01-4h	30.75	9.603E-14
ERM01-1h	ERM02-1h	0.08932	1
ERM01-1h	ERM01_Ara-1h	2.92	0.5632
ERM01-1h	ERM02_Ara-1h	4.928	0.04047
ERM01-2h	ERM01-3h	15.7	7.202E-11
ERM01-2h	ERM01-4h	23.28	9.792E-14
ERM01-2h	ERM02-2h	0.767	0.9999
ERM01-2h	ERM01_Ara-2h	3.72	0.245
ERM01-2h	ERM02_Ara-2h	13.43	3.405E-09
ERM01-3h	ERM01-4h	7.577	0.0002668
ERM01-3h	ERM02-3h	13.03	6.972E-09
ERM01-3h	ERM01_Ara-3h	9.032	1.435E-05
ERM01-3h	ERM02_Ara-3h	30.17	9.603E-14
ERM01-4h	ERM02-4h	16.19	3.286E-11
ERM01-4h	ERM01_Ara-4h	6.908	0.001012
ERM01-4h	ERM02_Ara-4h	36.62	9.603E-14
ERM02-1h	ERM02-2h	8.149	8.452E-05
ERM02-1h	ERM02-3h	10.06	1.882E-06
ERM02-1h	ERM02-4h	14.47	5.545E-10
ERM02-1h	ERM01_Ara-1h	3.009	0.5226
ERM02-1h	ERM02_Ara-1h	5.018	0.03478
ERM02-2h	ERM02-3h	1.906	0.9339
ERM02-2h	ERM02-4h	6.323	0.003178
ERM02-2h	ERM01_Ara-2h	4.487	0.08288
ERM02-2h	ERM02_Ara-2h	14.19	8.924E-10
ERM02-3h	ERM02-4h	4.416	0.09245
ERM02-3h	ERM01_Ara-3h	3.993	0.1712
ERM02-3h	ERM02_Ara-3h	17.14	7.418E-12
ERM02-4h	ERM01_Ara-4h	9.278	8.779E-06
ERM02-4h	ERM02_Ara-4h	20.43	1.623E-13
ERM01_Ara-1h	ERM01_Ara-2h	6.672	0.001611
ERM01_Ara-1h	ERM01_Ara-3h	17.06	8.426E-12
ERM01_Ara-1h	ERM01_Ara-4h	26.76	9.603E-14
ERM01_Ara-1h	ERM02_Ara-1h	2.008	0.9118
ERM01_Ara-2h	ERM01_Ara-3h	10.39	9.859E-07
ERM01_Ara-2h	ERM01_Ara-4h	20.09	2.002E-13
ERM01_Ara-2h	ERM02_Ara-2h	9.707	3.744E-06
ERM01_Ara-3h	ERM01_Ara-4h	9.702	3.785E-06
ERM01_Ara-3h	ERM02_Ara-3h	21.13	1.226E-13
ERM01_Ara-4h	ERM02_Ara-4h	29.71	9.603E-14
ERM02_Ara-1h	ERM02_Ara-2h	1.027	0.9991
ERM02_Ara-1h	ERM02_Ara-3h	2.069	0.8967
ERM02_Ara-1h	ERM02_Ara-4h	0.9423	0.9995
ERM02_Ara-2h	ERM02_Ara-3h	1.042	0.999
ERM02_Ara-2h	ERM02_Ara-4h	0.08463	1
ERM02_Ara-3h	ERM02_Ara-4h	1.126	0.9982
